# Supplementary material for: Co-Responses of Soil Organic Carbon Pool and Biogeochemistry to Different Long-Term Fertilization Practices in Paddy Fields
Source: Plants (Basel). 2022 Nov 22;11(23):3195. doi: 10.3390/plants11233195 (PMC9737529; doi:10.3390/plants11233195)
Supplement: Supplementary file 1 [file plants-11-03195-s001.zip]

Archive with 1 entries (1 files):
- plants-1983416-supplementary.pdf
